# Supplementary material for: LRP1 Deficiency Promotes Mitostasis in Response to Oxidative Stress: Implications for Mitochondrial Targeting after Traumatic Brain Injury
Source: Cells. 2023 May 22;12(10):1445. doi: 10.3390/cells12101445 (PMC10217498; doi:10.3390/cells12101445)
Supplement: Supplementary file 1 [file cells-12-01445-s001.zip]

Archive with 1 entries (1 files):
- cells-2408460-supplementary.pdf
